# Supplementary material for: Tonsillar Cancer with High CD8+ T-Cell Infiltration Features Increased Levels of Dendritic Cells and Transcriptional Regulation Associated with an Inflamed Tumor Microenvironment
Source: Cancers (Basel). 2021 Oct 25;13(21):5341. doi: 10.3390/cancers13215341 (PMC8582523; doi:10.3390/cancers13215341)
Supplement: Supplementary file 1 [file cancers-13-05341-s001.zip]

Archive with 1 entries (1 files):
- cancers-1380941-supplementary.pdf
